# Supplementary material for: Anterior Midline Skull Base Meningiomas: A Systematic Review of Resection Rates, Functional Outcomes, and Perioperative Complications Following Contemporary Endoscopic Endonasal Versus Transcranial Approaches
Source: J Clin Med. 2026 Jun 16;15(12):4676. doi: 10.3390/jcm15124676 (PMC13301445; doi:10.3390/jcm15124676)
Supplement: Supplementary file 1 [file jcm-15-04676-s001.zip]

Archive with 3 entries (3 files):
- jcm-4310843-SupplementaryTableS1andS2.xlsx
- jcm-4310843-Supplementary Data S1-PRISMA 2020 Checklist.pdf
- jcm-4310843-Supplementary Data S2.pdf
