# Supplementary material for: Anterior Midline Skull Base Meningiomas: A Systematic Review of Resection Rates, Functional Outcomes, and Perioperative Complications Following Contemporary Endoscopic Endonasal Versus Transcranial Approaches
Source: J Clin Med. 2026 Jun 16;15(12):4676. doi: 10.3390/jcm15124676 (PMC13301445; doi:10.3390/jcm15124676)
Supplement: Supplementary file 1 [file jcm-15-04676-s001.zip › jcm-4310843-SupplementaryTableS1andS2.xlsx]

## Sheet: Table S1
Table S1. Quality Assessment Tool for Observational Cohort and Cross-Sectional Studies (NIH)
Study	Q1	Q2	Q3	Q4	Q5	Q6	Q7	Q8	Q9	Q10	Q11	Q12	Q13	Q14	Overall rating
Aftahy et al.	+	+	+	+	-	+	+	+	+	+	+	-	+	-	High quality
Bander et al.	+	+	+	+	-	+	+	+	+	+	+	-	*	+	High quality
Costanzo et al.	+	+	+	+	-	+	+	+	+	+	+	-	+	+	High quality
Curey et al.	+	+	+	+	-	+	+	+	+	+	+	-	+	+	High quality
Dedeciusova et al.	+	+	+	+	-	+	+	+	+	+	+	-	+	+	High quality
Dokponou et al.	+	+	+	+	-	+	+	+	+	+	+	-	+	+	High quality
Duan et al.	+	+	+	+	-	+	+	+	+	+	+	-	+	-	High quality
Duangprasert et al	+	+	+	+	+	+	+	+	+	+	+	-	+	-	High quality
Engelhardt et al.	+	+	+	+	-	+	+	+	+	+	+	-	*	+	High quality
Fountas et al.	+	+	+	+	-	+	+	+	+	+	+	-	+	+	High quality
Grutza et al.	+	+	+	+	-	+	+	+	+	+	+	-	+	+	High quality
Hannequin et al.	+	+	+	+	-	+	+	+	+	+	+	-	+	-	High quality
Henderson et al.	+	+	+	+	-	+	+	+	+	+	+	-	+	-	High quality
Kim et al.	+	+	+	+	-	+	+	+	+	+	*	-	+	+	High quality
Karsy et al.	+	+	+	+	-	+	+	+	+	+	+	-	+	+	High quality
Kong et al.	+	+	+	+	-	+	+	+	+	+	*	-	*	+	Fair quality
Leclerc et al.	+	+	+	+	-	+	+	+	+	+	+	-	+	-	High quality
Li-Hua et al.	+	+	+	+	-	+	+	+	+	+	+	-	*	+	High quality
Liu et al.	+	+	+	+	-	+	+	+	+	+	+	-	+	-	High quality
Patel et al.	+	+	+	+	-	+	+	+	+	+	+	-	+	+	High quality
Puppa et al.	+	+	+	+	-	+	+	+	+	+	+	-	+	-	High quality
Qian et al.	+	+	+	+	-	+	+	+	+	+	+	-	+	+	High quality
Schroeder et al.	+	+	+	+	-	+	+	+	+	+	+	-	+	-	High quality
Song et al.	+	+	+	+	-	+	+	+	+	+	+	-	+	+	High quality
Troude et al.	+	+	+	+	-	+	+	+	-	+	+	-	+	+	High quality
Truong et al.	+	+	+	+	-	+	+	+	+	+	+	+	+	+	High quality
Wilk et al.	+	+	+	+	-	+	+	+	+	+	+	-	+	+	High quality
Xu et al.	+	+	+	+	-	+	+	+	+	+	+	-	+	-	High quality
Yilmaz et al.	+	+	+	+	-	+	+	+	+	+	+	-	+	-	High quality
Yu et al.	+	+	+	+	-	+	+	+	+	+	*	-	+	-	High quality
Zenga et al.	+	+	+	+	-	+	+	+	+	+	+	-	+	+	High quality
Zhou et al.	+	+	+	+	-	+	+	+	+	+	+	-	+	-	High quality
(+): Yes/Low risk, (-): No/High risk, (*): Unclear, NA: Not applicable
Q1: Was the research question or objective in this paper clearly stated?
Q2: Was the study population clearly specified and defined?
Q3: Was the participation rate of eligible persons at least 50%?
Q4: Were all the subjects selected or recruited from the same or similar populations (including the same time period)? Were inclusion and exclusion criteria for being in the study prespecified and applied uniformly to all participants?
Q5: Was a sample size justification, power description, or variance and effect estimates provided?
Q6: For the analyses in this paper, were the exposure(s) of interest measured prior to the outcome(s) being measured?
Q7: Was the timeframe sufficient so that one could reasonably expect to see an association between exposure and outcome if it existed?
Q8: For exposures that can vary in amount or level, did the study examine different levels of the exposure as related to the outcome (e.g., categories of exposure, or exposure measured as continuous variable)?
Q8: For exposures that can vary in amount or level, did the study examine different levels of the exposure as related to the outcome (e.g., categories of exposure, or exposure measured as continuous variable)?
Q9: Were the exposure measures (independent variables) clearly defined, valid, reliable, and implemented consistently across all study participants?
Q10: Was the exposure(s) assessed more than once over time?
Q11: Were the outcome measures (dependent variables) clearly defined, valid, reliable, and implemented consistently across all study participants?
Q12: Were the outcome assessors blinded to the exposure status of participants?
Q13: Was loss to follow-up after baseline 20% or less?
Q14: Were key potential confounding variables measured and adjusted statistically for their impact on the relationship between exposure(s) and outcome(s)?

## Sheet: Table S2
Table S2: JBI Critical Appraisal Checklist for Case Reports
References	Q1	Q2	Q3	Q4	Q5	Q6	Q7	Q8	overall rating
Emmez 2021 et al	yes	yes	yes	yes	yes	yes	yes	yes	Good quality
Wang 2024 et al.	yes	yes	yes	yes	yes	yes	yes	yes	Good quality
Xiao 2021	yes	yes	yes	yes	yes	yes	yes	yes	Good quality
(+): Yes, (-): No, (*): Unclear, Not/Applicable (NA)
Q1. Were patient’s demographic characteristics clearly described?
Does the case report clearly describe patient's age, sex, race, medical history, diagnosis, prognosis, previous treatments, past and current diagnostic test results, and medications? The setting and context may also be described.
Q2. Was the patient’s history clearly described and presented as a timeline?
A good case report will clearly describe the history of the patient, their medical, family and psychosocial history including relevant genetic information, as well as relevant past interventions and their outcomes.
Q3. Was the current clinical condition of the patient on presentation clearly described?
The current clinical condition of the patient should be described in detail including the uniqueness of the condition/disease, symptoms, frequency and severity. The case report should also be able to present whether differential diagnoses was considered.
Q4. Were diagnostic tests or methods and the results clearly described?
A reader of the case report should be provided sufficient information to understand how the patient was assessed. It is important that all appropriate tests are ordered to confirm a diagnosis and thereforethe case report should provide a clear description of various diagnostic tests used (whether a gold standard or alternative diagnostic tests). Photographs or illustrations of diagnostic procedur…
Q5. Was the intervention(s) or treatment procedure(s) clearly described?
It is important to clearly describe treatment or intervention procedures as other clinicians will be reading the paper and therefore may enable clear understanding of the treatment protocol. The report should describe the treatment/intervention protocol in detail; for e.g. in pharmacological management of dental anxiety - the type of drug, route of administration, drug dosage and frequency, and a…
Q6. Was the post-intervention clinical condition clearly described?
A good case report should clearly describe the clinical condition post-intervention in terms of the presence or lack thereof symptoms. The outcomes of management/treatment when presented asimages or figures would help in conveying the information to the reader/clinician.
Q7. Were adverse events (harms) or unanticipated events identified and described?
With any treatment/intervention/drug, there are bound to be some adverse events and, in some cases, they may be severe. It is important that adverse events are clearly documented and described, particularly when a new or unique condition is being treated or when a new drug or treatment is used. In addition, unanticipated events, if any that may yield new or useful information should be identified…
Q8. Does the case report provide takeaway lessons?
Case reports should summarize key lessons learned from a case in terms of the background of the condition/disease and clinical practice guidance for clinicians when presented with similar cases.
